# Supplementary material for: The effects of network topology, climate variability and shocks on the evolution and resilience of a food trade network
Source: PLoS One. 2019 Mar 26;14(3):e0213378. doi: 10.1371/journal.pone.0213378 (PMC6435146; doi:10.1371/journal.pone.0213378)
Supplement: S1 File — This ZIP file contains the model used to produce the results presented in this paper as well as the model to produce the sensitivity analysis. (ZIP) [file pone.0213378.s004.zip]

Archive with 225 entries (219 files):
- Food_trade_model_Dolfing/FoodTradeModelDolfing.m
- Food_trade_model_Dolfing/FoodTradeModelDolfing_sensitivity_analysis.m
- Food_trade_model_Dolfing/functions/
- Food_trade_model_Dolfing/functions/Create_networks.m
- Food_trade_model_Dolfing/functions/dijkstra.m
- Food_trade_model_Dolfing/functions/wattsstrogatz.m
- Food_trade_model_Dolfing/sensitivity/
- Food_trade_model_Dolfing/sensitivity/network10_version1.mat
- Food_trade_model_Dolfing/sensitivity/network10_version10.mat
- Food_trade_model_Dolfing/sensitivity/network10_version100.mat
- Food_trade_model_Dolfing/sensitivity/network10_version11.mat
- Food_trade_model_Dolfing/sensitivity/network10_version12.mat
- Food_trade_model_Dolfing/sensitivity/network10_version13.mat
- Food_trade_model_Dolfing/sensitivity/network10_version14.mat
- Food_trade_model_Dolfing/sensitivity/network10_version15.mat
- Food_trade_model_Dolfing/sensitivity/network10_version16.mat
- Food_trade_model_Dolfing/sensitivity/network10_version17.mat
- Food_trade_model_Dolfing/sensitivity/network10_version18.mat
- Food_trade_model_Dolfing/sensitivity/network10_version19.mat
- Food_trade_model_Dolfing/sensitivity/network10_version2.mat
- Food_trade_model_Dolfing/sensitivity/network10_version20.mat
- Food_trade_model_Dolfing/sensitivity/network10_version21.mat
- Food_trade_model_Dolfing/sensitivity/network10_version22.mat
- Food_trade_model_Dolfing/sensitivity/network10_version23.mat
- Food_trade_model_Dolfing/sensitivity/network10_version24.mat
- Food_trade_model_Dolfing/sensitivity/network10_version25.mat
- Food_trade_model_Dolfing/sensitivity/network10_version26.mat
- Food_trade_model_Dolfing/sensitivity/network10_version27.mat
- Food_trade_model_Dolfing/sensitivity/network10_version28.mat
- Food_trade_model_Dolfing/sensitivity/network10_version29.mat
- Food_trade_model_Dolfing/sensitivity/network10_version3.mat
- Food_trade_model_Dolfing/sensitivity/network10_version30.mat
- Food_trade_model_Dolfing/sensitivity/network10_version31.mat
- Food_trade_model_Dolfing/sensitivity/network10_version32.mat
- Food_trade_model_Dolfing/sensitivity/network10_version33.mat
- Food_trade_model_Dolfing/sensitivity/network10_version34.mat
- Food_trade_model_Dolfing/sensitivity/network10_version35.mat
- Food_trade_model_Dolfing/sensitivity/network10_version36.mat
- Food_trade_model_Dolfing/sensitivity/network10_version37.mat
- Food_trade_model_Dolfing/sensitivity/network10_version38.mat
- Food_trade_model_Dolfing/sensitivity/network10_version39.mat
- Food_trade_model_Dolfing/sensitivity/network10_version4.mat
- Food_trade_model_Dolfing/sensitivity/network10_version40.mat
- Food_trade_model_Dolfing/sensitivity/network10_version41.mat
- Food_trade_model_Dolfing/sensitivity/network10_version42.mat
- Food_trade_model_Dolfing/sensitivity/network10_version43.mat
- Food_trade_model_Dolfing/sensitivity/network10_version44.mat
- Food_trade_model_Dolfing/sensitivity/network10_version45.mat
- Food_trade_model_Dolfing/sensitivity/network10_version46.mat
- Food_trade_model_Dolfing/sensitivity/network10_version47.mat
- Food_trade_model_Dolfing/sensitivity/network10_version48.mat
- Food_trade_model_Dolfing/sensitivity/network10_version49.mat
- Food_trade_model_Dolfing/sensitivity/network10_version5.mat
- Food_trade_model_Dolfing/sensitivity/network10_version50.mat
- Food_trade_model_Dolfing/sensitivity/network10_version51.mat
- Food_trade_model_Dolfing/sensitivity/network10_version52.mat
- Food_trade_model_Dolfing/sensitivity/network10_version53.mat
- Food_trade_model_Dolfing/sensitivity/network10_version54.mat
- Food_trade_model_Dolfing/sensitivity/network10_version55.mat
- Food_trade_model_Dolfing/sensitivity/network10_version56.mat
- Food_trade_model_Dolfing/sensitivity/network10_version57.mat
- Food_trade_model_Dolfing/sensitivity/network10_version58.mat
- Food_trade_model_Dolfing/sensitivity/network10_version59.mat
- Food_trade_model_Dolfing/sensitivity/network10_version6.mat
- Food_trade_model_Dolfing/sensitivity/network10_version60.mat
- Food_trade_model_Dolfing/sensitivity/network10_version61.mat
- Food_trade_model_Dolfing/sensitivity/network10_version62.mat
- Food_trade_model_Dolfing/sensitivity/network10_version63.mat
- Food_trade_model_Dolfing/sensitivity/network10_version64.mat
- Food_trade_model_Dolfing/sensitivity/network10_version65.mat
- Food_trade_model_Dolfing/sensitivity/network10_version66.mat
- Food_trade_model_Dolfing/sensitivity/network10_version67.mat
- Food_trade_model_Dolfing/sensitivity/network10_version68.mat
- Food_trade_model_Dolfing/sensitivity/network10_version69.mat
- Food_trade_model_Dolfing/sensitivity/network10_version7.mat
- Food_trade_model_Dolfing/sensitivity/network10_version70.mat
- Food_trade_model_Dolfing/sensitivity/network10_version71.mat
- Food_trade_model_Dolfing/sensitivity/network10_version72.mat
- Food_trade_model_Dolfing/sensitivity/network10_version73.mat
- Food_trade_model_Dolfing/sensitivity/network10_version74.mat
- Food_trade_model_Dolfing/sensitivity/network10_version75.mat
- Food_trade_model_Dolfing/sensitivity/network10_version76.mat
- Food_trade_model_Dolfing/sensitivity/network10_version77.mat
- Food_trade_model_Dolfing/sensitivity/network10_version78.mat
- Food_trade_model_Dolfing/sensitivity/network10_version79.mat
- Food_trade_model_Dolfing/sensitivity/network10_version8.mat
- Food_trade_model_Dolfing/sensitivity/network10_version80.mat
- Food_trade_model_Dolfing/sensitivity/network10_version81.mat
- Food_trade_model_Dolfing/sensitivity/network10_version82.mat
- Food_trade_model_Dolfing/sensitivity/network10_version83.mat
- Food_trade_model_Dolfing/sensitivity/network10_version84.mat
- Food_trade_model_Dolfing/sensitivity/network10_version85.mat
- Food_trade_model_Dolfing/sensitivity/network10_version86.mat
- Food_trade_model_Dolfing/sensitivity/network10_version87.mat
- Food_trade_model_Dolfing/sensitivity/network10_version88.mat
- Food_trade_model_Dolfing/sensitivity/network10_version89.mat
- Food_trade_model_Dolfing/sensitivity/network10_version9.mat
- Food_trade_model_Dolfing/sensitivity/network10_version90.mat
- Food_trade_model_Dolfing/sensitivity/network10_version91.mat
- Food_trade_model_Dolfing/sensitivity/network10_version92.mat
- Food_trade_model_Dolfing/sensitivity/network10_version93.mat
- Food_trade_model_Dolfing/sensitivity/network10_version94.mat
- Food_trade_model_Dolfing/sensitivity/network10_version95.mat
- Food_trade_model_Dolfing/sensitivity/network10_version96.mat
- Food_trade_model_Dolfing/sensitivity/network10_version97.mat
- Food_trade_model_Dolfing/sensitivity/network10_version98.mat
- Food_trade_model_Dolfing/sensitivity/network10_version99.mat
- Food_trade_model_Dolfing/sensitivity/network100_version1.mat
- Food_trade_model_Dolfing/sensitivity/network100_version10.mat
- Food_trade_model_Dolfing/sensitivity/network100_version100.mat
- Food_trade_model_Dolfing/sensitivity/network100_version11.mat
- Food_trade_model_Dolfing/sensitivity/network100_version12.mat
- Food_trade_model_Dolfing/sensitivity/network100_version13.mat
- Food_trade_model_Dolfing/sensitivity/network100_version14.mat
- Food_trade_model_Dolfing/sensitivity/network100_version15.mat
- Food_trade_model_Dolfing/sensitivity/network100_version16.mat
- Food_trade_model_Dolfing/sensitivity/network100_version17.mat
- Food_trade_model_Dolfing/sensitivity/network100_version18.mat
- Food_trade_model_Dolfing/sensitivity/network100_version19.mat
- Food_trade_model_Dolfing/sensitivity/network100_version2.mat
- Food_trade_model_Dolfing/sensitivity/network100_version20.mat
- Food_trade_model_Dolfing/sensitivity/network100_version21.mat
- Food_trade_model_Dolfing/sensitivity/network100_version22.mat
- Food_trade_model_Dolfing/sensitivity/network100_version23.mat
- Food_trade_model_Dolfing/sensitivity/network100_version24.mat
- Food_trade_model_Dolfing/sensitivity/network100_version25.mat
- Food_trade_model_Dolfing/sensitivity/network100_version26.mat
- Food_trade_model_Dolfing/sensitivity/network100_version27.mat
- Food_trade_model_Dolfing/sensitivity/network100_version28.mat
- Food_trade_model_Dolfing/sensitivity/network100_version29.mat
- Food_trade_model_Dolfing/sensitivity/network100_version3.mat
- Food_trade_model_Dolfing/sensitivity/network100_version30.mat
- Food_trade_model_Dolfing/sensitivity/network100_version31.mat
- Food_trade_model_Dolfing/sensitivity/network100_version32.mat
- Food_trade_model_Dolfing/sensitivity/network100_version33.mat
- Food_trade_model_Dolfing/sensitivity/network100_version34.mat
- Food_trade_model_Dolfing/sensitivity/network100_version35.mat
- Food_trade_model_Dolfing/sensitivity/network100_version36.mat
- Food_trade_model_Dolfing/sensitivity/network100_version37.mat
- Food_trade_model_Dolfing/sensitivity/network100_version38.mat
- Food_trade_model_Dolfing/sensitivity/network100_version39.mat
- Food_trade_model_Dolfing/sensitivity/network100_version4.mat
- Food_trade_model_Dolfing/sensitivity/network100_version40.mat
- Food_trade_model_Dolfing/sensitivity/network100_version41.mat
- Food_trade_model_Dolfing/sensitivity/network100_version42.mat
- Food_trade_model_Dolfing/sensitivity/network100_version43.mat
- Food_trade_model_Dolfing/sensitivity/network100_version44.mat
- Food_trade_model_Dolfing/sensitivity/network100_version45.mat
- Food_trade_model_Dolfing/sensitivity/network100_version46.mat
- Food_trade_model_Dolfing/sensitivity/network100_version47.mat
- Food_trade_model_Dolfing/sensitivity/network100_version48.mat
- Food_trade_model_Dolfing/sensitivity/network100_version49.mat
- Food_trade_model_Dolfing/sensitivity/network100_version5.mat
- Food_trade_model_Dolfing/sensitivity/network100_version50.mat
- Food_trade_model_Dolfing/sensitivity/network100_version51.mat
- Food_trade_model_Dolfing/sensitivity/network100_version52.mat
- Food_trade_model_Dolfing/sensitivity/network100_version53.mat
- Food_trade_model_Dolfing/sensitivity/network100_version54.mat
- Food_trade_model_Dolfing/sensitivity/network100_version55.mat
- Food_trade_model_Dolfing/sensitivity/network100_version56.mat
- Food_trade_model_Dolfing/sensitivity/network100_version57.mat
- Food_trade_model_Dolfing/sensitivity/network100_version58.mat
- Food_trade_model_Dolfing/sensitivity/network100_version59.mat
- Food_trade_model_Dolfing/sensitivity/network100_version6.mat
- Food_trade_model_Dolfing/sensitivity/network100_version60.mat
- Food_trade_model_Dolfing/sensitivity/network100_version61.mat
- Food_trade_model_Dolfing/sensitivity/network100_version62.mat
- Food_trade_model_Dolfing/sensitivity/network100_version63.mat
- Food_trade_model_Dolfing/sensitivity/network100_version64.mat
- Food_trade_model_Dolfing/sensitivity/network100_version65.mat
- Food_trade_model_Dolfing/sensitivity/network100_version66.mat
- Food_trade_model_Dolfing/sensitivity/network100_version67.mat
- Food_trade_model_Dolfing/sensitivity/network100_version68.mat
- Food_trade_model_Dolfing/sensitivity/network100_version69.mat
- Food_trade_model_Dolfing/sensitivity/network100_version7.mat
- Food_trade_model_Dolfing/sensitivity/network100_version70.mat
- Food_trade_model_Dolfing/sensitivity/network100_version71.mat
- Food_trade_model_Dolfing/sensitivity/network100_version72.mat
- Food_trade_model_Dolfing/sensitivity/network100_version73.mat
- Food_trade_model_Dolfing/sensitivity/network100_version74.mat
- Food_trade_model_Dolfing/sensitivity/network100_version75.mat
- Food_trade_model_Dolfing/sensitivity/network100_version76.mat
- Food_trade_model_Dolfing/sensitivity/network100_version77.mat
- Food_trade_model_Dolfing/sensitivity/network100_version78.mat
- Food_trade_model_Dolfing/sensitivity/network100_version79.mat
- Food_trade_model_Dolfing/sensitivity/network100_version8.mat
- Food_trade_model_Dolfing/sensitivity/network100_version80.mat
- Food_trade_model_Dolfing/sensitivity/network100_version81.mat
- Food_trade_model_Dolfing/sensitivity/network100_version82.mat
- Food_trade_model_Dolfing/sensitivity/network100_version83.mat
- Food_trade_model_Dolfing/sensitivity/network100_version84.mat
- Food_trade_model_Dolfing/sensitivity/network100_version85.mat
- Food_trade_model_Dolfing/sensitivity/network100_version86.mat
- Food_trade_model_Dolfing/sensitivity/network100_version87.mat
- Food_trade_model_Dolfing/sensitivity/network100_version88.mat
- Food_trade_model_Dolfing/sensitivity/network100_version89.mat
- Food_trade_model_Dolfing/sensitivity/network100_version9.mat
- Food_trade_model_Dolfing/sensitivity/network100_version90.mat
- Food_trade_model_Dolfing/sensitivity/network100_version91.mat
- Food_trade_model_Dolfing/sensitivity/network100_version92.mat
- Food_trade_model_Dolfing/sensitivity/network100_version93.mat
- Food_trade_model_Dolfing/sensitivity/network100_version94.mat
- Food_trade_model_Dolfing/sensitivity/network100_version95.mat
- Food_trade_model_Dolfing/sensitivity/network100_version96.mat
- Food_trade_model_Dolfing/sensitivity/network100_version97.mat
- Food_trade_model_Dolfing/sensitivity/network100_version98.mat
- Food_trade_model_Dolfing/sensitivity/network100_version99.mat
- Food_trade_model_Dolfing/Workspaces/
- Food_trade_model_Dolfing/Workspaces/100node_network.mat
- Food_trade_model_Dolfing/Workspaces/100node_network_closenesscentrality.mat
- Food_trade_model_Dolfing/Workspaces/10node_network.mat
- Food_trade_model_Dolfing/Workspaces/10node_network_closenesscentrality.mat
- Food_trade_model_Dolfing/Workspaces/Coefficient_of_Variability_4_networks.mat
- Food_trade_model_Dolfing/Workspaces/Network_coordinates/
- Food_trade_model_Dolfing/Workspaces/Network_coordinates/100Nodes_coordinates.mat
- Food_trade_model_Dolfing/Workspaces/NetworkCostsandPaths.mat
- Food_trade_model_Dolfing/Workspaces/NewGravity.mat
- Food_trade_model_Dolfing/Workspaces/normalisedcloseness.mat
- Food_trade_model_Dolfing/Workspaces/Variable Resources/
- Food_trade_model_Dolfing/Workspaces/Variable Resources/Average yield = 1 million/
- Food_trade_model_Dolfing/Workspaces/Variable Resources/Average yield = 1 million/NoRand_AmpHigh500000_AllFreq.mat
- Food_trade_model_Dolfing/Workspaces/Variable Resources/Average yield = 1 million/NoRand_AmpLow50000_AllFreq.mat
- Food_trade_model_Dolfing/Workspaces/Variable Resources/Average yield = 1 million/NoRand_AmpMedium250000_AllFreq.mat
- Food_trade_model_Dolfing/Workspaces/Variable Resources/Average yield = 1 million/The_4_scenarios_11-1.mat
- Food_trade_model_Dolfing/Workspaces/WithRealTradeDistribution.mat
