# Supplementary material for: The effects of network topology, climate variability and shocks on the evolution and resilience of a food trade network
Source: PLoS One. 2019 Mar 26;14(3):e0213378. doi: 10.1371/journal.pone.0213378 (PMC6435146; doi:10.1371/journal.pone.0213378)
Supplement: S1 File — This ZIP file contains the model used to produce the results presented in this paper as well as the model to produce the sensitivity analysis. (ZIP) [file pone.0213378.s004.zip › Food_trade_model_Dolfing/FoodTradeModelDolfing.m]

% %%%% Food Trade Model
% Description: This is a Food Trade Model. It simulates population growth
% that is limited by the accessibility to resources. Nodes trade food resources with
% each other. Resource yield is subject to long-term climate variability. The model
% gives the opportunity to apply shocks to the network. 

% This model is part of the paper "Dolfing et al. (2019). The effects of network topology, climate variability and shocks on the evolution and resilience of a food trade network"
% published in PLOS ONE. Please cite this paper when using the model. 
% 
%% Initiation
clear all
Trade = 1;                                                                  % 0 when trade is off, 1 when trade is on (should always be on)
addpath(genpath('...\Food_trade_model_Dolfing'))

%% Input variables
% Network Dimensions and runtime
n = 10;                                         % Dimensions of trade network (number of nodes)
y = 1000;                                       % years model will run
% Resource scenario's
Var_Scenario = 0;                               % Enter value 0, 1, 2, 3 or 4, corresponding respectively to a stable yield (0) and variability scnenario's a, b, c and d (1,2,3 and 4)
Phase = 0;                                      % Enter value 1 or 2. 1 is in-phase variability, 2 is out of phase variability
%Shock
shock = 1;                                      % Enter value 0 or 1. with 0, no shock occurs, with 1, a shock occurs at year 700
n_shock = 3;                                   % node on which shock will be applied
%% Set variables
a = 0.012;                                      % growth rate per year for world population in 2015 (source: FAO)
Gr = 1;                                         % "gravity constant" for trade. This will make carrying capacity for importing nodes on average as high as exporting nodes
Population(1,1:n) = 1250;                       % Start with a population of 1250 for each node to shorten run-up time

%% show video of population dynamics in nodes
Show_Video = 0;                                 % 0 does not prompt the video, 1 does. Beware: runtime longer when showing video.
%for xyz= 1:1                                   Whole run with every scenario
%% Initiation of matrices
FoodBalance = zeros(y,n);                       % Matrix that will contain the FoodBalance (local production - consumption)
Foodbal_f_exp = zeros(y,n);                     % Matrix that will contain the FoodBalance (local production - consumption))
FoodExp = zeros(y,n);
FoodImported = zeros(y,n);
TradePaths = cell(n,n,y);                       % Matrix that will save paths that have been used for trade
TotalCosts = zeros(n,y);                        % Matrix that will save the total costs of trade for importing city
SaveGravityFlow = zeros(n,y);
SavePopulation= NaN(y,n);                       % Set up a matrix for saving population data for every node throughout the run
Distribution = 0;                               % Is the initial distribution factor of Flow in Gravity of Trade equation
SaveDistribution = [];                          % set up a matrix to save the change of distribution factir throughout run
SaveTA = [];                                    % Keeps record of the total available resources for trade in the network
SaveTG = [];                                    % Keeps a record of the total Gravity Flow between nodes in the network
SaveK=[];                                       % Keeps a record of the Carrying Capacity K of the nodes in the network
FoodTraded =zeros(n,n,y);                       % Matrix that will save the amount of food traded
H = zeros(1,n);                                 % Temporary saving double of FoodBalance for trading

%% Load workspaces
load('The_4_scenarios_11-1.mat')
load('...\Food_trade_model_Dolfing\Workspaces\Network_coordinates\100Nodes_coordinates.mat')


%% Create or load network
% In this section, the networks are created of either 1, 2, 10 or 100 nodes

%%%%%%%%%%%%%%%%%%%%%%%%
%%% One Node Network %%%
%%%%%%%%%%%%%%%%%%%%%%%%
if n ==1
    Trade = 0;                                                              % ovverides Trade because no trade is possible in a one node network
    A = [0];                                                                % Creates adjacency matrix A
    E = [0];                                                                % Creates matrix E containing edges
Xcoordinates = [1];
Ycoordinates = [1];
end

%%%%%%%%%%%%%%%%%%%%%%%%
%%% Two Node network %%%
%%%%%%%%%%%%%%%%%%%%%%%%

if n ==2
A = [0 1; 1 0];
E = [0 1; 1 0];
Xcoordinates = [1 2];
Ycoordinates = [1 1];
end


%%%%%%%%%%%%%%%%%%%%%%%%
%%% Ten Node network %%%
%%%%%%%%%%%%%%%%%%%%%%%%
if n == 10
    
        load('Workspaces\10node_network.mat')
        load('Workspaces\10node_network_closenesscentrality.mat')
    A = M;
    E = M;
    XData10= [1.0346 0.1274 -1.9297 1.7680 -1.3008 -0.1329 0.4921 1.4685 -1.1445 -0.3828];                  % X-coordinates of nodes 1:n 
    YData10= [1.8025 1.3101 -1.2563 1.2419 -0.5843 -1.2675 -0.3562 0.2797 -1.4104 0.2404];                  % Y-coordinates of nodes 1:n    
    South = find(XData10<median(XData10));                                      % Identify the nodes that are considered to be in the southern hemisphere. On these the out of-phase variability will ba applied 
Xcoordinates = XData10;
Ycoordinates = YData10;

end

%%%%%%%%%%%%%%%%%%%%%%%%%%%%%%%%
%%% One-hundred Node network %%%
%%%%%%%%%%%%%%%%%%%%%%%%%%%%%%%%
if n == 100
        load('Workspaces\100node_network.mat')
        load('Workspaces\100node_network_closenesscentrality.mat')   
    A = M;
    E = M;
    South = find(XData100<median(XData100));         % Identify the nodes that are considered to be in the southern hemisphere. On these the out of-phase variability will ba applied 
end

[costs,paths] = dijkstra(A,E);                  % Calculate the costs of all possible paths using adjacency matrix A and edge matrix E
AllCosts = costs;                               % save costs matrix as AllCosts
AllCosts(AllCosts==Inf)=NaN;                    % Delete infinite costs from matrix
AllCosts(AllCosts == 0 ) = NaN;                 % Delete costs of 0 from matrix
[XX, I] = sort(costs,2);                        % Sort the nodes based on pathlength (closest nodes first in line)
%% Yield Scenarios
%%%%%%%%% Stable Yield %%%%%
if Var_Scenario == 0
Yield(1:y,1:n) = 1000000;                       % Turn on for constant yield over time
end
%%%%% Yield Scenarios - in Phase and out of-phase variability
if Var_Scenario > 0
if Var_Scenario == 1
    p = Yield_1_1;                                 % Scenario a (in-phase): 6 year period 5% Amplitude
    q = Yield_1_2;                                 % Scenario e (out-phase): 6 year period 5% Amplitude
end

if Var_Scenario == 2
    p = Yield_2_1;                                 % Scenario b (in-phase): 70 year period 5% Amplitude
    q = Yield_2_2;                                 % Scenario f(out-phase: 70 year period 5% Amplitude
end

if Var_Scenario == 3
    p = Yield_3_1;                                 % Scenario c(in-phase): 6 year period 50% Amplitude
    q = Yield_3_2;                                 % Scenario g(out-phase: 6 year period 50% Amplitude
end

if Var_Scenario == 4
    p = Yield_4_1;                                 % Scenario d(in-phase): 70 year period 50% Amplitude
    q = Yield_4_2;                                 % Scenario h(out-phase: 70 year period 50% Amplitude
end

Yield = repmat(p,1,n);                             % Creates in-phase resource gains for all nodes
end

if n == 2 && Phase ==2  
Yield(:,2) = q;                                    % Node number 2 will be out of phase
end

if n == 10 && Phase == 2 || n == 100 && Phase == 2
  for i = 1: size(South,2)
    
    Yield(:,South(1,i)) = q;                % southern nodes in 10 or 100 node will be out of phase (of phase ==2)
  end
end


%% Shock scenario
% In this section, you can give input which node will receive the shock and
% in which year this should be
if shock ==1
    y2 = y;                                   
    y = 700;                                 % year in which shock will be applied 
end
%% Trade Simulation
tic
for h = 1:y 
    %%% below. the Food Balance will be made up (comparing population with
    %%% harvested food
        FoodBalance(h,:) = Yield(h,:)-(Population.*200);                                % Calculate negative/positive foodbalance for cities based on population and yield of year h
        for e = 1:n
            if Yield(h,e)>0
                FoodExp(h,e) = 0.5.*Yield(h,e);                                     % save 50% of harvest for export
            end
        end
        FoodBalance(h,:) = FoodBalance(h,:)-FoodExp(h,:); 


    GravityFlow = zeros(n,n);
    SavePopulation(h,:) = Population;
    Year = h;
    
    
    
    %%% Video of population growth on map
    if Show_Video ==1
    figure (1)
    scatter(Xcoordinates, Ycoordinates,0.01+5000*((SavePopulation(h,:)-2)/(5400-2)))
    title(Year)
    F(h) = getframe(gcf);
    drawnow
    end

%%%%%%%%%%%%%%%%%%%%%%%%%%%%%%%%%%%%%%%%%%%%
%%% Gravity flow calculation %%%%%%%%%%%%%%%
%%%%%%%%%%%%%%%%%%%%%%%%%%%%%%%%%%%%%%%%%%%%


if Trade ==1                                                  
    for b = 1: n        
    
        if Trade == 1 
                Foodbal_f_exp(h,:) = FoodBalance(h,:);                      % Add leftover resources to export matrix
                Foodbal_f_exp(Foodbal_f_exp<0)=0;                           % If there was a resource shortage, set base export to 0
                Temp = Foodbal_f_exp(h,:) + FoodExp(h,:);                   % Then, add the 50% saved resources to export matrix
                OrderedFoodBalance (h,:) = Temp(I(b,:));                    % Order Export matrix to the closeness of the nodes to node b
            iterations = 0;                                                 % counts iterations of trade, neccessary to determine node number in calculation below
            for c = 2 : n                                                    % repreat n-1 times (not for the b node itself) untill 10 closest positive nodes have been found
                iterations = iterations + 1;
                if OrderedFoodBalance(h,c) > 0
                    %  GravityFlow(b,iterations) = Gr *((((200*SavePopulation(h,b))-0.5.*FoodBalance(h,b))*(OrderedFoodBalance(h,c)))/(AllCosts(I(b,c),b))^2);
                    GravityFlow(b,iterations) = Gr *(((1)*(OrderedFoodBalance(h,c)))/(AllCosts(I(b,c),b))^2);
                    
                end
            end
            SaveGravityFlow(b,h) = sum(GravityFlow(b,:));
        end
    end       
               
    end
    
%%%%%%%%%%%%%%%%%%%%%%%%%
%%% Population update %%%
%%%%%%%%%%%%%%%%%%%%%%%%%

TotalGravity = sum(SaveGravityFlow(:,h));                                   % is the sum of all Flow between nodes as calcuted in section above
    SaveTG(end+1) = TotalGravity;
    TotalAvailability = sum(Foodbal_f_exp(h,1:n),2)+sum(FoodExp(h,:),2);    % Is the total amount of resources available for trade
    SaveTA(end+1) = TotalAvailability;
    if TotalAvailability > 0
        Distribution = TotalAvailability/TotalGravity;                      % calculates the distribution factor (?F/?M)
    if n==1
        Distribution = 0;                                                   % In 1-node network, distribution will be zero
    end
    if isnan(Distribution)              % if Distribution could not be calculated, make it zero.
        Distribution = 0;
    end
    SaveDistribution(end+1) = Distribution;
    end
    if Trade ==1
    for c = 1:n
        K = [];
        K = (Distribution*SaveGravityFlow(c,h)+0.5*Yield(h,c))/200;                         %calculates the carrying capacity for all nodes based on 50% of own resources and on imported resources
        Population(1,c) = (K*Population(1,c)*exp(a*1))/(K+Population(1,c)*(exp(a*1)-1));    % Population grows logistically to K with a growth factor a (0.012)
        FoodBalance(h,c) = (K - Population(1,c))*200;                                       % Grown population consumes the leftover food
        SaveK(end+1) = K;
    end
    end
    if Trade ==0
        for c = 1:n
        K = [];
        K = Yield(h,c)/200;                                                                 % With no trade, Carrying Capacity K is equal to own yield divided by consumtion per person
        Population(1,c) = (K*Population(1,c)*exp(a*1))/(K+Population(1,c)*(exp(a*1)-1));    % Population grows logistically to K with a growth factor a (0.012)
        FoodBalance(h,c) = (K - Population(1,c))*200;                                       % Grown population consumes the leftover food
        SaveK(end+1) = K;
        end              
    end
 
    

%%%%%%%%%%%%%%%%%%%%%%%%%%%%%%%%%%%%%%%%%   
%%%%%%%% Was there enough food? %%%%%%%%%
%%%%%%%%%%%%%%%%%%%%%%%%%%%%%%%%%%%%%%%%%

    for i = 1:n
        if FoodBalance(h,i) < 0
            Population(1,i) = Population(1,i) - (abs(FoodBalance(h,i))/200);        % decrease population based on lack of resources
            if Population(1,i) < 1
                Population(1,i) = 2;
            end
        end
    end    
end

%%

%%%%%%%%%%%%%%%%%%%%%%%
%%%%%%% SHOCK %%%%%%%%%
%%%%%%%%%%%%%%%%%%%%%%%

%%%% The following section is a repetition of the section above
%%%% (FoodBalance, Gravity, trade and population update), but then changed
%%%% to the conditions of the shock
if shock == 1    
for h = (y+1):y2
        FoodBalance(h,:) = Yield(h,:)-(Population.*200);                                % Calculate negative/positive foodbalance for cities based on population and yield of year h
        for e = 1:n
            if Yield(h,e)>0
                FoodExp(h,e) = 0.5.*Yield(h,e);
                FoodExp(h,n_shock) = 0;                                      % shock node will not export
            end
        end
        FoodBalance(h,:) = FoodBalance(h,:)-FoodExp(h,:); 
    GravityFlow = zeros(n,n);
    SavePopulation(h,:) = Population;
    Year = h;
    
    
    %%% Video of population growth on map
    if Show_Video == 1
    figure (1)
    scatter(Xcoordinates, Ycoordinates,0.01+5000*((SavePopulation(h,:)-2)/(5400-2)))
    title(Year)
    F(h) = getframe(gcf);
    drawnow
    end
if Trade ==1 
    for b = 1: n        
                                                                                %%% Calculate gravity flow of trade to importing cities.
        if Trade == 1 
                Foodbal_f_exp(h,:) = FoodBalance(h,:);
                Foodbal_f_exp(Foodbal_f_exp<0)=0;
                Temp = Foodbal_f_exp(h,:) + FoodExp(h,:);
                OrderedFoodBalance (h,:) = Temp(I(b,:));
                Temp(1,n_shock) = 0;                                        %Shock node will not export
            iterations = 0;
            for c = 2 : n                                                                             % repreat n-1 times (not for the b node itself) untill 10 closest positive nodes have been found
                iterations = iterations + 1;
                if OrderedFoodBalance(h,c) > 0
                    % GravityFlow(b,iterations) = Gr *((((200*SavePopulation(h,b))-0.5.*FoodBalance(h,b))*(OrderedFoodBalance(h,c)))/(AllCosts(I(b,c),b))^2);
                    GravityFlow(b,iterations) = Gr *(((1)*(OrderedFoodBalance(h,c)))/(AllCosts(I(b,c),b))^2);
                    
                end
            end
            SaveGravityFlow(b,h) = sum(GravityFlow(b,:));
        end
    end       

    end
    
%%%%%%%%%%%%%%%%%%%%%%%%%%%%%%%%%%%%%%%%
%%% Population update for fast trade %%%
%%%%%%%%%%%%%%%%%%%%%%%%%%%%%%%%%%%%%%%%

TotalGravity = sum(SaveGravityFlow(:,h));
    SaveTG(end+1) = TotalGravity;
    TotalAvailability = sum(Foodbal_f_exp(h,1:n),2)+sum(FoodExp(h,:),2)-Foodbal_f_exp(h,n_shock);       %No resources of shock node are available for trade
    SaveTA(end+1) = TotalAvailability;
    if TotalAvailability > 0
        Distribution = TotalAvailability/TotalGravity;
    else
        Distribution = 0;
    end
    if isnan(Distribution)
        Distribution = 0;
    end
    SaveDistribution(end+1) = Distribution;

    for c = 1:n
        K = [];
            K = (Distribution*SaveGravityFlow(c,h)+0.5*Yield(h,c))/200;
        if c == n_shock                                                   %if this loop is run for the shock node(s)
            K = (Distribution*SaveGravityFlow(c,h)+Yield(h,c))/200;          % As shock node does not export any of its resources, they are added to K
        end
        Population(1,c) = (K*Population(1,c)*exp(a*1))/(K+Population(1,c)*(exp(a*1)-1));
        FoodBalance(h,c) = (K - Population(1,c))*200;
        SaveK(end+1) = K;
    end

    

%%%%%%%%%%%%%%%%%%%%%%%%%%%%%%%%%%%%%%%%%   
%%%%%%%% Was there enough food? %%%%%%%%%
%%%%%%%%%%%%%%%%%%%%%%%%%%%%%%%%%%%%%%%%%

    for i = 1:n
        if FoodBalance(h,i) < 0
            Population(1,i) = Population(1,i) - (abs(FoodBalance(h,i))/200);
            if Population(1,i) < 1
                Population(1,i) = 2;
            end
        end
    end 
    
end
end

figure(1)
plot(SavePopulation)
%end
