# Supplementary material for: The effects of network topology, climate variability and shocks on the evolution and resilience of a food trade network
Source: PLoS One. 2019 Mar 26;14(3):e0213378. doi: 10.1371/journal.pone.0213378 (PMC6435146; doi:10.1371/journal.pone.0213378)
Supplement: S1 File — This ZIP file contains the model used to produce the results presented in this paper as well as the model to produce the sensitivity analysis. (ZIP) [file pone.0213378.s004.zip › Food_trade_model_Dolfing/functions/Create_networks.m]

%% Create 10 node network

pos = 10;                                                                 % number of nodes in network
        p = 0.1;                                                                    % probability of a connection between two nodes
        q = 0.9;       
        M=wattsstrogatz(pos,p,q);
        for i = 1:size(M,1)
            for j = 1: size(M,2)
                if M(i,j) == 1
                    M(j,i) = 1;
                end
            end
        end
        
        
        % plot graph
        G = digraph(M);
        f= graph (M);
        plot(G,'layout','force')
        
%% Create 100 node network


        pos = 100;                                                                 % number of nodes in network
        p = 0.1;                                                                    % probability of a connection between two nodes
        q = 0.9;
        M=wattsstrogatz(pos,p,q);
        
        for i = 1:size(M,1)
            for j = 1: size(M,2)
                if M(i,j) == 1
                    M(j,i) = 1;
                end
            end
        end
 
        
        % plot graph
        G = digraph(M);
        plot(G,'layout','force')
        
